# Supplementary material for: Bioinformatics integrated analysis to investigate candidate biomarkers and associated metabolites in osteosarcoma
Source: J Orthop Surg Res. 2021 Jul 5;16:432. doi: 10.1186/s13018-021-02578-0 (PMC8256509; doi:10.1186/s13018-021-02578-0)
Supplement: Supplementary file 3 — Additional file 3: Table S1. Survival data and results for survival analysis of all feature genes. [file 13018_2021_2578_MOESM3_ESM.xls]

## Sheet: survival data
	OS	X_PATIENT	OS.time	groups	ALDH1A1	ALOX5AP	APOD	ASNS	AURKA	BTG2	CAT	CD36	CDC20	CDH2	CEBPA	CFLAR	CKM	CXCL12	DCN	DUSP1	FABP4	FOS	GPX3	HBB	ISG20	MGP	MMP9	MPO	MX1	MYL2	PBK	PECAM1	SERPINA3	SNCA	SPARCL1	SPP1	STC2	TF	TNFSF10	TUBA1A	TUBB1	TUBB3
TARGET-40-PAMRHD-01A	1	TARGET-40-PAMRHD	2.46667	Tumor	1.36704	2.49467	1.21686	3.36607	3.13744	4.74191	3.2979	4.885	5.18364	5.53641	2.32173	1.97779	1.33994	1.77711	3.89875	6.68981	0.788352	8.26471	4.92419	7.70809	0.744592	5.75248	12.4932	0.0274372	1.96853	0.0353424	3.92352	4.63478	0.00488856	0.779386	4.9864	10.5037	3.94062	0.260026	2.11493	5.42799	0.243547	0.126026
TARGET-40-PAMLKS-01A	1	TARGET-40-PAMLKS	6	Tumor	0.749835	0.827656	1.48486	3.71889	4.63269	2.38239	2.77676	3.1481	5.69825	4.1314	1.22268	0.863701	0.53834	0.265197	1.2822	3.02168	1.91923	1.71975	3.4518	0	0.337768	5.10049	7.874	0.0680516	1.04523	0	3.12805	2.48589	0.00488856	1.70761	1.79871	6.09327	3.81065	0.136716	0.457121	6.18715	0.068602	0.0837432
TARGET-40-PAMYYJ-01A	1	TARGET-40-PAMYYJ	9.03333	Tumor	1.25145	2.98194	2.85533	2.41606	3.44643	5.3086	3.6129	4.04002	5.38802	6.42306	1.30083	1.33142	8.62253	1.21524	6.7604	4.57582	1.89192	2.61348	4.50639	4.00508	0.344147	6.02257	10.1631	0.0399806	2.3191	8.60392	3.70057	4.43476	0.0139687	0.183836	4.17327	8.42454	3.62326	0.190172	1.81652	6.93056	0.0861044	0.177959
TARGET-40-PARBGW-01A	0	TARGET-40-PARBGW	9.53333	Tumor	1.17868	2.38554	1.08195	2.35561	2.88883	4.08636	3.0937	3.67967	3.82315	4.4488	1.29096	1.67654	0.793688	1.57037	4.11665	7.7913	0.989575	7.76824	5.31822	6.63152	0.830742	5.70069	12.3982	0.0461418	1.41332	0	2.10949	4.51901	0.0107399	0.323543	3.36174	8.882	4.23967	0.049352	2.13986	5.62228	0.266996	0.144976
TARGET-40-0A4HY5-01A	1	TARGET-40-0A4HY5	9.66667	Tumor	7.99929	2.28318	2.34085	1.80174	4.83191	3.12558	3.3066	1.15549	6.55812	3.31811	1.18472	1.76884	5.28266	0.967538	5.91362	7.24462	1.56935	4.53699	5.80757	3.13816	2.35242	6.98278	7.66618	0.0972062	7.07692	5.19625	4.85364	3.37897	0.0632275	0.243182	2.92408	7.66897	3.77154	1.77606	5.52454	5.12489	0.123534	1.23609
TARGET-40-PANPUM-01A	1	TARGET-40-PANPUM	9.83333	Tumor	1.17255	1.21543	0.801407	2.57403	3.60804	2.85533	4.38029	2.66932	5.15583	3.3514	1.62419	2.09146	0.468427	3.19096	5.97922	5.53255	1.70669	5.35004	3.65411	6.24302	1.29207	6.31252	9.33972	0.325732	1.43221	0	2.78557	4.09792	0.00402828	0.243669	3.61751	9.842	2.98719	1.86841	1.67852	5.80028	0.316957	0.101569
TARGET-40-PAUVUL-01A	1	TARGET-40-PAUVUL	11.5667	Tumor	1.01678	0.881351	0.66257	2.54243	4.47906	5.34348	2.77167	2.97918	5.74589	5.10788	1.04012	2.21126	0.355693	3.16474	2.56937	6.77877	0.51541	8.67136	5.53896	7.41125	0.45038	3.49353	10.2958	0.0760117	0.890563	0.0285692	5.19197	4.91347	0.0180548	0.283566	1.17741	9.7711	3.08313	0.770871	0.915789	4.37303	0.0112094	0.107
TARGET-40-PAVDTY-01A	0	TARGET-40-PAVDTY	12.3	Tumor	1.03005	1.05339	0.0859685	4.74083	2.7961	2.21872	2.52552	2.61532	4.11182	5.15219	1.76286	1.12697	3.11816	1.609	6.98088	3.42444	0	4.46524	2.26219	3.54635	0.494979	4.88599	10.4807	0.0892269	2.1042	0	3.38022	3.37419	0	0.196229	2.77017	11.4978	3.06523	0.217603	3.80512	6.3074	0	0.664705
TARGET-40-0A4HMC-01A	0	TARGET-40-0A4HMC	12.5667	Tumor	2.22836	3.27128	0.234747	1.53097	3.06766	3.61746	3.59128	2.35606	4.25419	4.20693	3.52505	2.03009	1.49641	2.0676	2.85268	6.67456	1.25743	6.84285	5.7902	9.03467	1.04061	2.54814	12.9599	0.0565835	2.28741	0.0728604	2.73325	3.64029	0.0142717	0.937043	2.58739	9.97987	1.75536	0.103263	2.07444	5.71408	0.307195	0.234055
TARGET-40-PATMXR-01A	1	TARGET-40-PATMXR	12.8667	Tumor	0.682394	2.66371	1.26027	4.22193	3.92597	3.51472	3.0843	6.31698	5.08024	7.5467	1.76129	1.81676	6.91905	0.887993	2.45646	3.84464	1.33503	4.26534	4.86718	4.32731	0.927972	4.32454	9.69168	0.0182069	1.92786	6.55194	4.53807	4.02422	0.0117098	0.250355	2.92414	11.285	3.04796	0.50121	1.41965	5.83517	0.148999	0.276806
TARGET-40-PAPKWD-01A	1	TARGET-40-PAPKWD	14.0667	Tumor	0.799502	1.64764	0.117828	4.37427	4.92488	5.34671	2.72616	4.51257	6.31765	4.81461	0.676989	1.4105	2.92437	0.302056	2.56562	5.97741	0.205393	5.52681	3.34368	5.27387	0.532167	3.36874	9.82044	0	1.79888	0	5.07673	2.84908	0	0.262553	2.91673	9.46427	4.61401	0.408603	1.07533	5.73796	0.106214	0.422273
TARGET-40-PAVECB-01A	0	TARGET-40-PAVECB	15.8667	Tumor	0.864731	1.59268	0.883464	3.28011	2.24826	1.47498	3.32649	0.208892	3.91497	2.37175	1.69252	1.25242	1.87566	3.09051	6.23713	4.48911	0.695281	2.73405	2.51152	7.07749	1.23909	6.52992	8.60958	0.0308304	1.264	0	1.88788	4.12616	0.0942551	0.390007	4.26465	6.6793	1.10662	0.111165	2.76971	5.35694	0.392537	0.404419
TARGET-40-PATUXZ-01A	1	TARGET-40-PATUXZ	17	Tumor	1.29461	0.982875	1.20958	3.77467	2.60874	4.05664	2.61223	4.92294	4.79918	5.39427	1.11563	1.89662	3.01336	1.74084	3.44952	4.57065	0.302524	5.93969	7.53087	2.80676	0.77197	6.15573	9.51701	0.43957	1.44763	0.836328	3.14442	4.44568	0.261986	1.8694	2.34113	10.2819	2.85744	0.788936	1.58933	5.20756	0.590339	0.352436
TARGET-40-PAVCLP-01A	0	TARGET-40-PAVCLP	17.0333	Tumor	2.11177	2.03411	1.51823	3.23266	3.7332	2.47459	3.70051	1.18136	5.54446	3.90063	2.47046	1.77888	1.12168	4.44021	7.43088	4.02808	1.46048	2.87407	3.81451	6.89755	1.34443	4.15645	11.4244	0.016211	3.90304	0.0209111	3.62666	4.00297	0	0.440102	2.45209	10.2759	2.06122	1.61753	4.82353	5.49761	0.170053	0.282945
TARGET-40-0A4I0Q-01A	1	TARGET-40-0A4I0Q	17.3	Tumor	0.580338	2.35941	3.65125	4.17769	3.52735	2.36785	3.99905	3.17319	4.28077	2.23946	1.44737	1.86576	1.1753	2.03928	7.14554	5.15761	2.69035	4.85346	4.27848	4.71009	1.87243	5.7016	8.21406	0.0294175	0.991681	0.021764	2.69107	3.48187	0.116733	0.301705	3.33248	6.57728	4.55234	0.177344	1.14971	5.12944	0.420402	0.204573
TARGET-40-PAUTYB-01A	1	TARGET-40-PAUTYB	17.9	Tumor	2.11016	0.424492	0.45628	2.89068	3.87623	2.95699	2.89949	3.40044	4.71731	6.06986	3.06485	1.82579	1.87023	1.38808	5.96123	2.82424	0.705314	2.49083	4.05048	3.54847	1.30539	5.33526	11.7065	0.0751903	2.75226	0.317536	3.55863	4.13659	0.00488856	0.0947766	2.45686	9.89425	3.95067	1.77909	2.42457	4.71595	0.00863031	0.127901
TARGET-40-PASKZZ-01A	0	TARGET-40-PASKZZ	18.0667	Tumor	0.593115	2.60122	0.89173	2.17201	3.17358	1.84748	3.65312	2.40501	4.33705	3.33228	2.78821	1.60583	0.977243	2.78958	7.39028	3.75776	1.45354	2.85098	2.63197	4.23768	2.20989	5.46699	10.808	0.180403	2.07471	0.0806577	2.98001	3.94164	0.0204118	0.524966	3.25325	8.5883	3.54467	1.18606	2.41687	5.07159	0.264957	0.36298
TARGET-40-PAVALD-01A	0	TARGET-40-PAVALD	18.3667	Tumor	0.0697022	1.00963	0.447315	3.36815	4.37264	2.03288	3.10303	3.09955	6.44068	5.07789	1.61866	0.917012	1.12194	0.549718	5.71024	5.31614	0.245009	4.92756	2.44366	1.46095	1.38449	6.13343	6.20198	0.00963382	3.53341	0	4.00802	1.46237	0	0.00848689	1.7646	4.62395	3.25786	0.206143	0.733528	5.0401	0.223917	0.309307
TARGET-40-PAUYTT-01A	0	TARGET-40-PAUYTT	19.3	Tumor	0.68715	1.48738	0.751806	1.93504	3.92867	1.0635	4.20049	3.10523	5.11138	4.49939	0.356144	1.96081	0.0254541	1.54355	7.32175	4.42841	3.89804	3.26009	3.24577	3.68315	0.506094	7.31923	8.51253	0	2.39056	0.119688	4.20526	4.2676	0.0126562	0.102188	4.01202	4.10199	4.01515	2.80364	1.1238	6.27137	0.235114	0.0236296
TARGET-40-0A4I0S-01A	0	TARGET-40-0A4I0S	20.1	Tumor	2.55282	3.42773	1.75736	2.12724	2.05395	3.96412	3.90099	1.09694	2.69343	3.03782	2.2203	2.88516	0.381394	2.96023	7.31711	6.89422	1.53297	6.53064	2.96717	7.00221	0.634593	3.46969	13.6412	0.0368901	1.70093	0.115965	1.42175	4.29823	0	0.848478	3.71942	10.559	0.723253	0.0947766	4.1762	5.77872	0.261591	0.663036
TARGET-40-0A4I5B-01A	0	TARGET-40-0A4I5B	20.6333	Tumor	2.61172	1.89309	0.840765	2.15546	4.46774	4.46117	3.86962	3.64917	6.01141	5.42418	2.89383	2.19812	1.72679	3.58412	5.81947	7.07014	3.52077	7.21456	5.99576	8.10021	2.11706	3.84071	10.6538	0.0335111	3.1503	0	4.41064	4.95284	0.00295148	1.11423	4.63854	8.94502	3.7033	0.637471	3.22524	6.82013	1.01707	0.532717
TARGET-40-0A4I42-01A	1	TARGET-40-0A4I42	20.6333	Tumor	2.07032	1.56379	1.01778	3.16384	3.66331	5.40517	2.8252	4.2882	4.17632	4.03305	1.29854	2.1177	1.75894	0.754032	3.98468	5.8317	0.430713	5.65735	5.58014	7.40702	0.647637	5.64811	11.0215	0.0444641	1.15355	0.0231844	4.39604	3.72386	0.00316697	0.29337	3.33495	9.30722	4.36017	0.184725	1.35451	5.69627	0.456806	0.326759
TARGET-40-0A4I4O-01A	1	TARGET-40-0A4I4O	20.9	Tumor	0.0844725	4.15461	0.0160684	3.91646	4.12485	2.92769	1.84984	2.25773	5.71882	2.91804	3.11327	2.00144	2.09596	1.72565	4.48077	3.88203	0.212009	4.97528	3.46343	8.52743	1.63742	3.96774	7.03646	0	1.74472	0	3.91742	1.85368	0	0.391768	1.78689	8.6685	5.35006	0.597603	0.586885	7.07444	0.300768	0.427716
TARGET-40-PARFTG-01A	1	TARGET-40-PARFTG	21.7667	Tumor	0.193835	3.47839	2.83895	3.59626	3.35112	3.71861	2.85302	4.23887	4.63784	6.19901	1.59106	2.13011	1.29025	1.60089	4.13012	4.54673	3.13585	4.37381	5.0233	5.52761	0.730575	6.08661	8.5507	0	1.64916	0	4.43694	5.23091	0	0.541515	4.07128	8.83103	2.97486	4.19614	2.26933	6.71143	0.271904	0.126753
TARGET-40-PAUUML-01A	0	TARGET-40-PAUUML	22.4	Tumor	0.510152	0.746399	0.0302654	1.15108	3.72168	1.60417	3.31587	2.06674	5.80952	5.24758	1.59178	1.59851	2.67498	0.762221	5.9748	3.91116	0	4.7769	2.45093	2.32815	1.51086	5.87369	6.81527	0	0.998629	0	3.86065	2.69642	0	0.143002	1.90847	5.87777	1.67798	0.231064	0.357383	5.16186	0.0747794	0.203159
TARGET-40-PARDAX-01A	1	TARGET-40-PARDAX	22.6333	Tumor	1.74166	1.17747	0.287827	4.67559	3.2766	2.5304	2.26679	5.52779	5.6599	7.5396	1.47866	1.64759	0.419862	1.48805	8.41041	5.77063	0.371838	7.24286	3.73883	5.69115	0.716859	3.73646	10.4255	0.0152121	1.3384	0.038998	3.85397	4.25225	0.00538992	0.140386	2.92182	10.7992	3.19036	0.383939	1.25453	5.3357	0.316725	0.275835
TARGET-40-0A4I0W-01A	0	TARGET-40-0A4I0W	22.7667	Tumor	0.287945	3.5858	1.97922	2.72019	3.04114	2.45993	4.04854	0.387252	5.25216	4.72097	1.71809	1.24489	0.861082	3.37911	5.49402	5.12356	1.56042	2.62733	4.63733	4.15366	0.775177	5.64777	9.83885	0.00647756	0.953526	0	2.97302	4.60296	0.00366952	0.200253	5.32564	6.54638	2.48481	0.43189	3.0029	5.93505	0.0820213	0.228613
TARGET-40-PAUTWB-01A	0	TARGET-40-PAUTWB	22.9	Tumor	2.54411	2.68943	1.08045	2.61551	2.89455	3.54741	3.64714	2.87967	4.32767	5.50614	3.67868	2.19301	0.856866	3.03817	6.58081	6.09609	4.00164	4.99582	4.65913	4.50999	0.917088	4.12555	11.3588	0.117296	2.5371	0	2.60649	5.26253	0	1.08134	4.43737	8.8489	2.67915	0.482848	2.60255	5.77756	0.309409	0.213159
TARGET-40-0A4I4M-01A	0	TARGET-40-0A4I4M	23.6	Tumor	2.72358	3.94429	1.6688	2.88994	3.91866	4.39163	3.25116	2.26882	4.93156	4.54838	3.36501	2.01789	1.18682	4.44804	4.97462	5.36829	3.73749	5.6501	5.68303	7.43657	1.09525	6.45577	11.3071	0.0650208	4.19705	0.0483757	3.26141	5.47337	0	1.40936	4.53947	8.64577	1.85188	1.41927	3.11715	6.98458	0.384934	0.208852
TARGET-40-PAUXPZ-01A	0	TARGET-40-PAUXPZ	24.1333	Tumor	1.16247	0.760689	0.605874	1.45017	3.27663	3.0797	2.79824	4.04593	5.06063	5.05075	2.68881	1.30229	1.58313	0.550408	5.58939	3.2207	0.130667	2.78037	5.68852	4.6142	0.593688	3.81098	10.8255	0.153935	1.17907	0.046002	2.76672	3.98611	0	0.106884	3.10395	9.40321	2.05388	3.44035	1.04733	4.26616	0.0710762	0.124996
TARGET-40-PALECC-01A	1	TARGET-40-PALECC	25.1333	Tumor	0.957692	3.78494	0.809497	3.6666	4.167	3.78222	3.3623	2.54607	5.22677	3.38583	0.967095	1.75544	1.1153	1.05256	4.72868	5.11576	0.977536	4.57692	4.27838	2.53814	0.722816	4.86162	12.6289	0.00877371	1.3744	0	3.91499	3.82572	0.0393049	0.372061	2.92992	9.94944	4.99344	0.15095	1.58357	5.9954	0.167101	0.34822
TARGET-40-PATKSS-01A	1	TARGET-40-PATKSS	25.2667	Tumor	0.863463	0.948377	0.602552	2.85418	3.44993	2.99653	3.31079	2.62145	5.77899	5.33521	1.18707	1.88033	1.07011	0.362666	6.01689	3.27175	0.315798	3.2826	1.33411	0.637286	0.231432	6.28495	7.436	0.53824	2.80616	0.170438	4.87087	1.83236	0	1.89398	2.02524	7.3078	2.07077	0.712111	0.326652	7.26442	0.0233263	0.70869
TARGET-40-PANMIG-01A	1	TARGET-40-PANMIG	25.8667	Tumor	0.549718	2.30086	0.679334	3.36752	2.82511	1.29936	3.42292	1.79593	4.23372	3.66561	1.27917	1.40059	0.627233	2.60921	7.66933	4.63271	0.299714	2.29178	3.06991	1.97262	1.27519	5.95787	7.91588	0.0518593	2.0087	0	2.8877	3.78566	0.00381305	0.306729	3.37832	8.1012	1.70898	1.67947	2.70722	5.84063	0.163241	0.374316
TARGET-40-PAMEKS-01A	1	TARGET-40-PAMEKS	28.5667	Tumor	0.630871	1.16787	2.24016	3.52633	4.39314	1.73409	3.15969	0.496309	3.70098	2.85569	0.585059	1.71273	0.319849	3.72835	5.40755	5.91278	0.97966	4.26953	1.24975	2.72576	1.35191	2.41037	8.55939	0	2.46328	0	3.23186	3.862	0	0.505891	3.18414	5.3095	2.5051	0.0206267	2.51106	6.49368	0.1141	0.310715
TARGET-40-PAKFVX-01A	0	TARGET-40-PAKFVX	30.7333	Tumor	1.81262	1.74356	0.124196	3.4917	3.02921	3.45006	2.11543	2.96477	5.55917	3.38517	0.404358	1.22348	2.21745	0.980318	3.75216	4.3935	1.192	5.40107	5.71829	3.75815	0.744161	3.21714	12.5223	0.0184917	0.687419	0.0318186	2.89894	3.78982	0	0.0483757	3.43245	11.3731	2.72853	0.0404015	1.09322	5.48179	0.0614306	0.126753
TARGET-40-PAPNVD-01A	1	TARGET-40-PAPNVD	30.7333	Tumor	1.30766	0.891419	2.45786	2.15931	4.29497	3.10826	2.5976	3.15784	4.93751	3.65901	2.05596	2.06519	3.73023	1.9378	3.06055	3.7384	1.42256	3.66146	5.55991	1.4105	0.918005	2.96641	9.91458	0.584	1.16864	0.100036	3.89356	4.0275	0	2.24808	4.66538	8.12184	3.91055	0.918539	1.99407	5.64817	0.476641	1.39625
TARGET-40-0A4I8U-01A	0	TARGET-40-0A4I8U	32.7667	Tumor	1.83159	3.91832	1.7995	4.3083	2.90283	3.68797	3.81245	3.29728	4.58684	4.35145	2.41097	1.67789	0.654985	1.62405	6.04126	2.67439	2.09545	2.37095	4.49326	6.81921	0.435522	4.5259	10.7486	0.00977712	2.04292	0.0576929	2.83929	3.57196	0.00682046	0.504875	3.38658	9.34905	2.32884	0.100709	1.95036	6.30055	0.240742	0.0510939
TARGET-40-PALFYN-01A	1	TARGET-40-PALFYN	33.4333	Tumor	1.11183	4.49522	3.51407	2.21903	3.64818	3.68491	3.44162	0.703987	5.84866	3.52037	2.49019	1.77522	2.83655	6.38956	6.19934	4.71194	0.968644	2.58268	3.84554	2.49585	1.96783	6.36222	10.668	0.572599	3.51797	1.90916	4.21737	5.02573	0.0575166	0.497842	4.07584	7.80865	3.11118	0.516822	4.20325	7.44329	0.026021	0.42869
TARGET-40-PAUBIT-01A	0	TARGET-40-PAUBIT	34.3	Tumor	0.826193	2.36673	0.743127	3.16126	3.28975	3.81447	3.80551	0.516116	4.80498	1.15166	3.13095	2.01607	1.20621	2.55523	5.88351	4.65606	0.730749	3.78371	5.00239	0.575312	1.07265	5.63052	2.75311	0.00733905	2.79708	0.0190614	3.46454	2.69682	0.0222665	0.255078	2.3986	4.23944	2.54814	0.136323	1.82656	6.68791	0.337197	0.635276
TARGET-40-PARKAF-01A	1	TARGET-40-PARKAF	35.3667	Tumor	1.23701	1.59746	0.209017	4.40014	3.49988	3.54234	3.46918	3.21613	4.81062	5.0029	0.786931	2.15157	0.669662	1.15847	5.09638	4.91342	0.0977456	6.72089	5.17793	5.65168	0.978489	5.72539	12.0792	0.0588014	0.897937	0	1.96103	3.75369	0	0.242328	2.05897	12.1253	4.55736	1.18536	0.872947	5.20079	0.588805	0.150501
TARGET-40-PANXSC-01A	0	TARGET-40-PANXSC	40.5667	Tumor	4.04831	3.35859	2.29828	1.36104	3.99179	3.74207	3.66287	1.55709	4.76967	3.65673	2.98021	1.9692	1.55616	3.18126	5.56403	5.44762	1.93719	5.32301	4.41508	6.12851	1.05408	4.77134	11.0178	0.0608775	2.28756	0.0526941	2.16896	4.89124	0.0168445	1.25187	4.21569	8.79086	2.29054	0.904657	3.1124	7.39065	0.158208	0.121164
TARGET-40-PANZHX-01A	0	TARGET-40-PANZHX	44.1	Tumor	2.6941	3.26737	1.97662	4.105	3.54594	2.57328	3.36664	2.86572	6.13129	5.30128	2.41635	1.66639	1.42809	2.69873	7.56252	4.72335	2.65389	3.80998	5.50243	5.41799	1.37351	5.181	12.6768	0.0894982	3.25429	0	3.77863	4.93455	0.00438685	0.383497	3.80521	12.27	2.70423	3.83748	3.1396	6.46446	0.0756011	0.375689
TARGET-40-PATEEM-01A	0	TARGET-40-PATEEM	48.3667	Tumor	2.86679	2.17044	2.24257	3.8507	4.44981	2.93255	3.61978	3.98172	4.95708	3.75844	4.44447	2.30363	0.46801	5.37668	6.34126	4.34358	2.60476	4.86169	5.82495	6.5812	1.2679	7.19928	8.87689	0.659468	3.39471	0.057277	4.87966	4.6501	0.0279265	2.90824	4.24957	10.7353	2.25638	5.34307	2.48414	7.61834	0.334111	0.197367
TARGET-40-PATPBS-01A	0	TARGET-40-PATPBS	48.9333	Tumor	2.10155	2.99201	0.184217	2.45807	3.82643	3.19983	4.16471	3.67941	5.48877	4.57259	0.949871	1.87716	1.22231	2.11836	6.99421	4.62629	0.535257	4.81659	3.80964	3.03645	0.88885	5.62741	12.4537	0.0346383	2.6068	0	3.45159	3.60548	0.00208888	0.227002	2.68233	10.4628	2.27566	1.92494	1.49257	6.18436	0.446574	0.345544
TARGET-40-PAKZZK-01A	1	TARGET-40-PAKZZK	50.5	Tumor	0.941482	3.75702	0.903347	2.104	3.29797	3.49886	3.42782	4.17885	5.64672	5.16903	3.21661	2.10454	0.759071	2.65533	5.50148	3.9634	2.7639	3.31243	6.1822	5.58951	0.98783	6.03047	8.78389	0.0110662	2.58496	0	3.95048	4.41379	0.00782015	0.664756	3.86556	11.2398	2.95736	1.1884	2.4654	5.54411	0.321928	0.111093
TARGET-40-PANZZJ-01A	0	TARGET-40-PANZZJ	51.2667	Tumor	0.277628	4.61772	2.44119	2.76742	3.70933	2.28093	3.75983	2.40868	6.11193	3.04646	2.5901	1.28919	0.679964	2.49736	7.32359	4.07529	2.01917	3.00716	3.96656	9.71082	0.728574	5.55304	9.07027	0	1.89643	0.0626744	4.10302	4.22807	0.00867592	0.713872	4.58431	8.31099	1.6893	0.18612	1.95654	6.42887	0.483158	0.257957
TARGET-40-PATJVI-01A	0	TARGET-40-PATJVI	52.5	Tumor	1.66034	3.05878	1.71039	2.66498	3.49925	2.46121	4.2048	0.557091	4.96384	4.25909	1.4916	1.5967	2.71657	5.60348	4.86834	4.54181	6.14965	2.42508	2.87763	2.59233	1.76392	6.54562	4.43627	0	2.21213	2.67855	3.51578	4.07878	0	0.742696	4.33984	6.03414	2.3465	0.0374525	2.63705	5.97472	0.228726	0.905161
TARGET-40-PATMPU-01A	1	TARGET-40-PATMPU	52.6333	Tumor	0.483777	2.82697	0.816723	3.22628	3.43297	4.3022	2.48669	4.80279	4.3038	5.87022	1.7652	2.25924	0.773152	0.60502	4.88211	3.82042	0.245374	3.76367	4.53829	6.32059	0.878451	4.10057	10.8931	0.00805655	1.00554	0.0415234	3.38234	3.83294	0	0.342441	2.96205	10.273	4.22321	1.70173	1.70447	5.47551	0.25544	0.256493
TARGET-40-PATMIF-01A	0	TARGET-40-PATMIF	52.6333	Tumor	4.38891	4.24309	0.295018	4.12059	4.41395	5.03593	3.3712	2.45331	5.89095	3.85606	3.17905	1.89317	0.679604	2.32749	5.3001	7.84062	0.745539	7.87838	4.279	7.97157	1.09532	4.53878	10.7918	0.0681893	3.06791	0	3.85611	4.71952	0.00187307	1.50416	2.55812	9.99261	4.76321	1.2037	2.75702	6.38897	0.361993	0.950767
TARGET-40-0A4I48-01A	0	TARGET-40-0A4I48	53.8667	Tumor	0.591105	3.6938	2.12307	1.91476	2.70693	4.92623	3.08968	3.42919	5.89071	4.05455	3.85748	2.7171	1.8862	3.4346	5.76676	7.93433	1.98954	8.04343	5.8721	7.9334	1.69826	6.01945	10.2795	0.00820001	3.53834	0	2.07748	4.74753	0.00574782	0.617393	4.36288	8.00625	3.10084	2.78804	2.17239	6.46967	0.49252	0.44388
TARGET-40-PASUUH-01A	0	TARGET-40-PASUUH	54.1667	Tumor	2.34048	4.23536	0.627513	2.20427	4.11789	2.81991	3.3655	1.63176	5.83001	5.20539	2.50353	1.99942	3.50466	2.07731	5.10645	3.99714	0.558268	1.87023	4.15189	0.0295589	1.99501	3.97279	5.09836	0.00992041	3.1932	0.147437	3.07663	3.47467	0	3.00207	3.71221	7.12163	2.29954	0.542407	2.85591	7.9358	0.0784732	0.80586
TARGET-40-PARJXU-01A	1	TARGET-40-PARJXU	54.3667	Tumor	0.524565	1.5841	1.90535	2.22589	1.88534	1.81225	3.3706	1.79073	4.68554	4.50691	0.747087	1.72212	0.641639	3.09168	7.21276	6.71107	4.34931	6.49753	2.74648	2.54708	1.55311	5.2519	6.73249	0.028852	0.320311	0	3.25665	3.80233	0.0102422	0.191942	4.9727	5.48702	0.980245	0.0415234	2.44644	6.51557	0.0718999	0.330054
TARGET-40-PATAWV-01A	0	TARGET-40-PATAWV	56.7333	Tumor	2.19626	2.29854	0.332278	3.34214	4.74614	2.91466	4.08504	0.926151	6.06877	2.22169	1.69176	1.31632	3.05648	4.80666	7.05316	3.27308	2.57109	1.93881	3.75531	4.51925	1.63283	3.93668	6.93465	0.0847446	0.887837	3.04151	4.99032	3.28551	0	0.537942	4.64194	6.40714	1.59998	0.064469	2.16411	5.62419	0.139731	0.299087
TARGET-40-PASRNE-01A	0	TARGET-40-PASRNE	56.9	Tumor	1.80232	2.48339	0.950095	2.44002	3.4728	3.98572	3.43643	3.70798	3.97124	4.69642	1.91755	2.37551	0.93546	0.879549	5.70574	4.49487	2.60876	4.69193	3.92146	4.66035	1.17223	5.43326	11.5424	0.0127832	3.61083	0.0652966	4.20295	5.46128	0	0.402504	4.94944	10.2658	2.87038	0.136585	3.09687	6.17794	0.355355	0.363067
TARGET-40-PAPIJR-01A	0	TARGET-40-PAPIJR	57.3	Tumor	2.8289	3.19709	0.666757	2.50162	3.83562	3.31158	3.04502	1.2959	4.14262	3.16435	3.33949	2.1462	0.785174	2.16649	4.60963	5.89469	1.32014	5.63151	3.76053	6.2844	1.17664	3.38944	12.904	0.024887	2.49214	0.063641	2.49247	4.38944	0	1.7737	5.13951	10.4019	3.57257	0.885028	2.88014	5.66759	0.156138	0.494606
TARGET-40-PASNZV-01A	0	TARGET-40-PASNZV	58.2333	Tumor	2.27387	1.87299	0.340847	4.29544	3.58793	3.79163	3.90131	4.44508	5.28536	6.40973	2.29552	2.12502	0.521855	2.63812	4.78129	3.40451	2.49249	3.17544	4.44217	5.85412	0.995665	5.82308	11.5237	0.0315364	4.33576	0	3.25487	4.31527	0.00560468	0.268075	2.55665	11.912	2.62279	0.258217	2.95297	5.45375	0.145482	0.143618
TARGET-40-0A4HX8-01A	0	TARGET-40-0A4HX8	58.3333	Tumor	3.2921	2.34707	3.85549	2.697	4.0684	4.74924	3.80769	2.33691	5.66371	5.19614	3.3347	1.97288	1.45339	3.89068	5.17849	3.92753	0.50853	2.96464	4.09566	7.59678	0.615981	6.74749	10.3872	0.0140696	2.35977	0	4.3672	4.50284	0	0.995882	4.20462	8.6278	1.7321	0.465609	2.05586	6.39035	0.353888	0.0951494
TARGET-40-0A4I3S-01A	0	TARGET-40-0A4I3S	61.4667	Tumor	2.20805	1.79236	5.56445	2.74707	3.02951	4.87201	3.73741	2.57836	4.15221	3.34924	2.0964	2.17741	5.26551	3.63075	4.43273	5.85988	1.68594	6.52569	4.62033	6.56584	1.23567	9.43532	6.39864	0.351176	2.5085	0.0586628	3.89031	4.24694	0.0729128	1.96831	4.08134	7.80378	1.63222	2.72349	2.20605	7.21093	0.12499	0.65418
TARGET-40-PASSLM-01A	0	TARGET-40-PASSLM	62.1667	Tumor	0.490365	1.32331	0.416948	2.76556	4.58124	3.00405	3.83938	3.19398	4.99477	6.16951	1.45633	1.43946	4.04226	1.96469	6.07387	4.93522	0.415759	4.11721	4.43798	1.43653	0.77947	4.62818	10.4013	0.0199154	2.24647	2.91114	4.86228	2.32031	0.00352597	0.158596	2.63259	7.77427	4.78435	2.25323	0.740884	6.97025	0.349026	0.918002
TARGET-40-PASYUK-01A	0	TARGET-40-PASYUK	62.3	Tumor	4.37016	4.02343	3.20386	1.79651	2.92797	4.49335	4.77738	3.40807	5.0231	4.71839	3.88595	2.55122	9.42376	5.37202	5.98673	6.12927	4.97469	6.39386	4.87706	7.02815	1.81414	6.34447	9.71019	0.359858	4.08039	8.77336	3.7278	5.67286	0.0049602	1.00281	5.72094	7.78311	1.8307	0.375846	4.60898	6.23932	0.148479	0.385943
TARGET-40-0A4I6O-01A	1	TARGET-40-0A4I6O	63.5333	Tumor	1.59125	1.27089	6.29409	4.35479	3.26524	2.63926	3.26094	1.06495	4.37015	3.94196	1.96118	1.09356	0.342669	0.880333	5.86398	5.54509	1.31615	4.52654	3.05606	5.4101	2.63043	6.89883	5.26332	0.207393	3.27981	0	3.3181	2.60239	0.0587145	0.667756	3.79097	6.08446	4.70792	4.25329	1.90034	7.37177	0.0247452	0.562396
TARGET-40-PAMHLF-01A	0	TARGET-40-PAMHLF	63.7667	Tumor	0.829281	2.78685	0.504671	3.02286	3.18078	2.34903	2.95483	3.17615	5.19007	4.06858	1.56384	2.20902	0.757279	3.48768	7.49268	3.64282	0.420509	2.78937	3.30045	4.59191	1.18903	7.65582	7.06904	0	3.74401	0.0517201	2.69314	3.52546	0.0142139	0.326537	3.20098	9.65121	1.78018	0.647176	2.70494	6.74519	0.146264	0.200269
TARGET-40-PASEBY-01A	0	TARGET-40-PASEBY	68.3	Tumor	2.64614	2.2087	0.278817	3.69547	4.32964	2.85136	3.1295	3.01498	5.21717	5.53658	3.01719	1.9631	0.985282	1.96824	4.8699	4.3542	0.619836	2.81073	6.62218	6.33126	0.790188	5.22958	10.6505	0.0378742	4.12009	0	4.0395	4.0489	0.0427803	1.9867	3.68797	10.5284	3.53248	4.08792	2.43184	5.77483	0.372618	0.125663
TARGET-40-PASFCV-01A	0	TARGET-40-PASFCV	68.7333	Tumor	3.07955	3.92839	0.555031	2.80004	3.85598	3.65999	3.97028	0.543496	4.97289	0.459222	3.26858	1.691	0.383055	2.47438	6.17962	6.49144	1.3739	5.60322	3.89844	5.56733	0.925316	4.23424	9.07172	0.0278618	2.89517	0.436375	2.05419	4.66363	0	0.847195	2.75238	7.88381	4.07561	0.0267293	4.51591	5.91506	0.143785	0.85718
TARGET-40-PASEFS-01A	0	TARGET-40-PASEFS	70.4	Tumor	3.7194	0.747173	3.81803	5.60144	4.25228	3.27272	3.69331	2.28632	5.48592	2.7191	1.48671	1.14339	5.81055	2.6102	4.93185	4.54019	2.68208	2.63976	4.21089	3.05521	0.320773	5.65561	4.25818	2.20163	0.586212	3.95516	2.21157	3.04726	0.00510347	4.6511	5.22127	5.62889	4.1106	0.267596	0.808426	6.45825	0.0779266	0.669106
TARGET-40-PALKGN-01A	0	TARGET-40-PALKGN	70.7333	Tumor	3.31407	3.70492	1.18612	5.23041	3.64204	2.87822	2.75933	0.690104	5.32922	2.75457	2.6466	1.23744	2.35814	2.24771	4.99537	3.16943	1.88764	4.0654	4.28141	5.71646	0.626392	5.84242	10.0474	0.0136409	1.90053	0	1.16871	4.22069	0.0190073	0.492827	4.30357	7.42378	3.54402	0.995086	2.0161	7.25198	0.144046	0.613378
TARGET-40-PALWWX-01A	0	TARGET-40-PALWWX	72.1	Tumor	0.327227	3.70372	0.64911	3.43441	4.60485	1.90585	3.75589	0.785592	6.48955	2.94548	1.60658	1.3715	0.750263	1.14965	6.14835	4.65419	1.85204	2.67392	4.39449	2.18082	1.48109	6.2478	5.72716	0	2.83905	0.0177794	4.13016	3.36926	0.00724906	0.343692	3.96378	8.37304	3.01879	0.815739	2.90107	7.42616	0.041243	0.591462
TARGET-40-PANSEN-01A	0	TARGET-40-PANSEN	75.2	Tumor	1.57696	2.70179	1.87322	3.22652	3.64113	3.50786	3.09314	2.7064	5.08279	4.1826	3.2209	1.50726	1.20383	0.846072	5.24815	4.83428	1.28641	4.51992	2.75288	3.93482	0.705757	5.09486	3.50639	0.0203422	2.61798	0	2.8399	3.49156	0	0.479438	4.70277	6.60536	3.13935	2.82879	1.2117	7.48838	0.147697	0.741094
TARGET-40-0A4I9K-01A	0	TARGET-40-0A4I9K	75.2333	Tumor	1.11949	2.54493	0.373175	2.31075	2.79494	2.1399	3.33895	3.88832	4.69425	3.78741	1.79905	2.03569	1.49902	3.83019	5.66307	3.93719	0.707966	3.53644	3.44347	3.75683	0.304394	5.18361	12.0183	0.0318186	2.34758	0.0809305	3.99306	3.31192	0	0.246104	2.79502	12.5195	0.740107	0.273576	4.77478	5.77107	0.285935	0.410789
TARGET-40-PAKXLD-01A	0	TARGET-40-PAKXLD	82.0667	Tumor	0.693052	0.709996	0.756511	1.50376	4.20817	2.55537	3.9923	3.71264	5.92904	3.80837	2.42626	1.28924	0.990737	0.524666	5.23639	5.09789	0.520045	6.1812	2.84145	1.99288	0.554834	5.8739	5.23934	0.0487942	0.785927	0	3.78534	3.927	0.00867592	0.0846086	3.61128	4.15034	1.09552	2.19058	1.53675	6.47164	1.1001	0.295361
TARGET-40-PAPWWC-01A	0	TARGET-40-PAPWWC	84	Tumor	1.59034	2.14264	1.90835	2.41587	3.68012	5.48305	4.31112	2.85961	5.78816	3.91533	1.95058	1.87488	1.90427	1.15704	4.55398	5.31573	0.653794	5.04724	4.73443	4.28162	0.509848	5.22971	11.0874	0	1.92155	0	4.20243	3.89237	0.00230463	0.178364	3.36501	11.6275	4.62918	0.428357	1.67102	6.36944	0.168129	0.154297
TARGET-40-PAPXGT-01A	0	TARGET-40-PAPXGT	84.2	Tumor	3.98406	2.67949	0.271306	2.86033	4.24718	3.58164	4.04993	2.88196	3.59011	5.86707	3.15677	1.90258	0.971074	3.37889	2.3423	5.29225	0.821873	3.27657	8.6926	5.69736	1.40697	2.72633	3.19434	0.0963968	5.77476	0.0170667	3.65479	4.39565	0.00381305	0.636172	3.67505	8.22785	3.22651	4.8234	4.52664	5.81327	0.995665	0.0360872
TARGET-40-PARGTM-01A	0	TARGET-40-PARGTM	87	Tumor	2.25942	1.29766	0.339251	3.01073	4.30767	2.61053	3.53916	3.09474	4.93484	3.31558	0.489235	1.83899	0.520246	1.90516	6.84415	4.13435	0.135141	2.8691	3.88535	2.36608	0.211884	4.60692	12.3112	0.0277203	1.00144	0	4.05886	3.13498	0.0129944	0.162855	2.55277	10.3215	3.68585	0.045443	0.946581	7.10748	0.147697	0.588353
TARGET-40-PALZGU-01A	1	TARGET-40-PALZGU	96.0667	Tumor	0.322736	3.20973	0.921513	3.01967	3.93992	3.72877	3.80234	4.13962	6.10542	6.08948	2.04932	1.76876	0.958286	3.08192	5.58425	4.28266	0.272501	5.55842	5.72571	4.56452	1.96953	5.14946	9.77837	0.0538064	5.28004	0	4.02591	5.05664	0	0.596076	3.27685	8.68916	3.42102	0.0625362	3.07109	6.85229	0.467905	0.289494
TARGET-40-0A4I65-01A	0	TARGET-40-0A4I65	96.5	Tumor	1.41684	2.22799	1.34335	1.87574	3.87595	3.95579	3.16863	4.0274	4.94845	5.67613	2.33477	1.28522	1.70867	1.50019	7.33335	5.32935	0.0551957	4.73679	3.76879	3.40541	0.393087	5.93328	11.3916	0.0147838	1.45354	0.197488	4.32241	4.05669	0.0221432	0.212009	3.53697	8.62056	2.81484	0.100439	0.917546	7.71713	0.0871912	0.264386
TARGET-40-0A4HXS-01A	0	TARGET-40-0A4HXS	98.2667	Tumor	1.54957	1.32072	1.7848	3.37882	2.55969	2.92478	3.66413	3.72863	3.75275	4.7892	1.44848	2.0718	8.82506	2.7904	6.5008	4.17204	4.32843	2.57971	2.62396	7.01352	3.70409	4.99973	7.81821	0.0856966	7.48959	8.04828	3.2349	3.10177	0	0.337768	3.67729	8.09809	0.832525	0.808179	5.54611	5.99152	0.109026	0.597107
TARGET-40-PAMTCM-01A	0	TARGET-40-PAMTCM	100.067	Tumor	0.331591	1.44843	0.246347	4.42455	4.60088	1.65929	3.00978	1.48254	5.83201	4.84175	2.39498	0.889396	0.954569	1.30293	6.95703	4.61414	0.576087	3.3562	2.29531	2.80775	0.49968	5.10422	7.30778	0.0574156	0.541713	0.0214797	3.96385	2.13063	0.00144125	0.176195	2.25852	6.78969	0.777535	0.0374525	1.18206	6.8341	0.0167816	0.155228
TARGET-40-PANVJJ-01A	0	TARGET-40-PANVJJ	103.167	Tumor	1.3058	2.63515	2.01678	2.63159	3.1397	2.4959	3.3553	1.17811	4.48819	4.7398	2.58686	1.65682	1.13021	2.80356	7.00865	4.41857	2.0968	2.62485	2.93299	7.17064	1.10682	5.20447	7.75316	0.108491	2.2998	0.169155	2.40204	3.55138	0	0.753605	1.87755	7.47761	2.69577	0.918692	3.29389	6.80495	0.395173	0.631518
TARGET-40-PALKDP-01A	0	TARGET-40-PALKDP	109.4	Tumor	0.508733	0.885652	0.242084	3.59517	3.18433	1.59393	3.77032	4.35595	5.64347	5.9906	0.658828	1.66835	0.745711	1.26778	5.24414	3.44105	0.110096	1.25936	6.25476	1.0155	1.2658	5.26128	9.08337	0.0113525	1.0939	0	4.31909	3.93612	0.0156355	0.168899	2.62954	5.32427	1.93085	0.0344975	0.813443	6.52941	0.439783	0.296079
TARGET-40-PANGPE-01A	0	TARGET-40-PANGPE	112.6	Tumor	1.40299	2.44414	1.93712	2.80467	3.07077	2.52865	3.36418	2.28543	5.46507	5.66334	1.73144	1.38112	1.10205	1.18384	6.39901	3.48016	1.1129	3.19944	3.26592	6.40511	0.488823	7.20158	11.4727	0.0150693	3.73837	0.0385767	4.16216	4.11814	0.00531832	0.371949	3.84858	9.94881	2.53331	0.199876	2.23159	6.72013	0.282499	0.541593
TARGET-40-PANGRW-01A	0	TARGET-40-PANGRW	112.6	Tumor	2.85224	3.54184	1.36278	3.4894	2.8151	2.62803	3.41288	2.41435	4.72537	4.55909	1.34096	1.59894	1.12453	1.90616	7.12177	4.22154	3.07209	2.80199	6.68501	1.0536	0.709291	7.51491	12.3522	0.0370307	1.34142	0	3.08902	3.78331	0.00359775	0.778713	5.21541	10.0486	1.82408	0.356257	1.75519	6.84043	0.0677764	0.19313
TARGET-40-PAMHYN-01A	0	TARGET-40-PAMHYN	129.967	Tumor	2.09491	2.78375	0.413377	5.38504	3.65833	2.59832	2.82481	4.5214	4.58435	4.79344	2.20223	1.2906	0.665938	2.09967	7.74421	3.9199	0.802152	4.43634	5.156	5.42398	0.731183	6.80124	10.3292	0.00906047	3.29378	0.068602	1.99624	3.83521	0.0166334	0.542803	4.04511	8.14565	4.45503	0.258217	2.29622	6.61395	0.39605	0.0750849
TARGET-40-0A4HLD-01A	0	TARGET-40-0A4HLD	131.533	Tumor	0.674641	1.6504	2.61669	1.86326	4.54073	4.40982	2.80909	1.1951	5.84479	4.28857	1.3206	1.38758	1.42283	4.09112	4.77776	7.60504	2.51622	7.69277	7.48815	1.28724	1.98958	2.58981	7.78461	0.254231	1.79743	0	4.10372	2.84964	0.308168	0.949273	2.74116	9.74964	4.69432	0.260989	1.32556	5.63678	0.107956	0.389454
TARGET-40-PAMJXS-01A	0	TARGET-40-PAMJXS	132.533	Tumor	1.96879	1.39665	0.533264	3.15615	4.33758	3.8546	3.42386	3.06912	6.72039	4.6012	1.06729	1.76073	0.698396	1.76715	5.42671	3.54028	0.472072	2.8532	5.26916	3.1317	0.904503	4.91429	12.4477	0.0396999	3.59198	0.0342157	4.34853	3.54467	0.00474525	0.420725	2.80163	10.2693	2.20742	0.203013	1.67265	7.04319	0.362666	0.56495
TARGET-40-PALHRL-01A	0	TARGET-40-PALHRL	145.8	Tumor	2.349	2.79631	0.20201	2.70607	4.42442	2.32726	2.7905	1.52542	7.05252	3.39754	1.36491	1.26813	2.02765	2.62889	4.47542	4.92163	0.0374525	3.59052	4.10067	1.06281	0.66712	7.0284	10.9628	0	1.35519	0.0382957	3.48114	2.37943	0.00524671	2.24147	2.02885	8.34514	0.781066	0.146786	0.789771	7.94421	0.0150693	0.228456

## Sheet: survial analysis results
	Genes	P value	High.median	Low.median
33	STC2	9.49999e-05	52.6333	NA
1	ALDH1A1	0.00160983	NA	63.5333
36	TUBA1A	0.00178554	NA	50.5
11	CEBPA	0.0138515	NA	63.5333
7	CAT	0.0202199	NA	63.5333
31	SPARCL1	0.0367757	NA	96.0667
12	CFLAR	0.0473825	96.0667	NA
14	CXCL12	0.0495095	NA	NA
25	MX1	0.0543258	NA	NA
38	TUBB3	0.0694747	NA	96.0667
30	SNCA	0.106174	NA	96.0667
2	ALOX5AP	0.10793	NA	NA
4	ASNS	0.122861	NA	NA
35	TNFSF10	0.146953	NA	NA
32	SPP1	0.179129	96.0667	NA
18	FOS	0.183773	96.0667	NA
8	CD36	0.216325	NA	NA
16	DUSP1	0.230088	NA	NA
29	SERPINA3	0.246864	63.5333	NA
15	DCN	0.290796	NA	NA
26	MYL2	0.299933	NA	NA
17	FABP4	0.326917	NA	NA
24	MPO	0.354844	63.5333	NA
27	PBK	0.402267	NA	NA
13	CKM	0.462957	NA	NA
6	BTG2	0.516221	96.0667	NA
22	MGP	0.522299	NA	NA
3	APOD	0.619389	NA	NA
5	AURKA	0.621324	NA	NA
10	CDH2	0.660814	NA	NA
34	TF	0.687248	NA	NA
21	ISG20	0.751095	96.0667	NA
19	GPX3	0.808324	NA	NA
28	PECAM1	0.813259	NA	NA
20	HBB	0.86134	NA	NA
9	CDC20	0.865515	NA	NA
23	MMP9	0.950954	NA	NA
37	TUBB1	0.984361	NA	NA
