# Supplementary material for: Bioinformatics integrated analysis to investigate candidate biomarkers and associated metabolites in osteosarcoma
Source: J Orthop Surg Res. 2021 Jul 5;16:432. doi: 10.1186/s13018-021-02578-0 (PMC8256509; doi:10.1186/s13018-021-02578-0)
Supplement: Supplementary file 4 — Additional file 4: Table S2. The 45 compounds-genes interactions obtained from CTD database. [file 13018_2021_2578_MOESM4_ESM.xls]

## Sheet: Sheet1
Chemical.Name	Gene.Symbol	Reference.Count	Organism.Count
Cisplatin	ALDH1A1	3	2
Cyclosporine	ALDH1A1	5	2
Disulfiram	ALDH1A1	3	2
Arsenic Trioxide	CAT	3	2
Arsenic Trioxide	CAT	4	3
Arsenic Trioxide	CAT	3	3
Arsenic Trioxide	CAT	28	7
Arsenic Trioxide	CAT	3	1
Arsenic Trioxide	CAT	6	4
bisphenol A	CAT	6	4
bisphenol A	CAT	8	6
bisphenol A	CAT	3	5
bisphenol A	CAT	15	5
bisphenol A	CAT	4	4
Cisplatin	CAT	30	3
Cisplatin	CAT	5	2
Cisplatin	CAT	6	1
Cyclophosphamide	CAT	7	2
Cyclosporine	CAT	5	1
Doxorubicin	CAT	3	3
Doxorubicin	CAT	4	1
Doxorubicin	CAT	21	2
Doxorubicin	CAT	10	2
mancozeb	CAT	4	3
Plant Extracts	CAT	3	1
Plant Extracts	CAT	4	3
Plant Extracts	CAT	4	2
Plant Extracts	CAT	5	2
Plant Extracts	CAT	3	2
Plant Extracts	CAT	6	3
Plant Extracts	CAT	9	3
Arsenic Trioxide	CEBPA	3	2
bisphenol A	CEBPA	6	4
bisphenol A	CEBPA	8	4
Cyclosporine	CEBPA	3	1
Plant Extracts	CEBPA	5	1
Plant Extracts	CEBPA	3	2
bisphenol A	CFLAR	3	3
Bortezomib	CFLAR	3	1
Doxorubicin	CFLAR	3	2
bisphenol A	CXCL12	4	2
bisphenol A	SPARCL1	3	1
bisphenol A	STC2	5	2
Cyclosporine	STC2	6	2
Cyclosporine	TUBA1A	3	1
