# Supplementary material for: Bioinformatics integrated analysis to investigate candidate biomarkers and associated metabolites in osteosarcoma
Source: J Orthop Surg Res. 2021 Jul 5;16:432. doi: 10.1186/s13018-021-02578-0 (PMC8256509; doi:10.1186/s13018-021-02578-0)
Supplement: Supplementary file 5 — Additional file 5: Table S3. The five KEGG metabolites ID corresponding to these 10 compounds. [file 13018_2021_2578_MOESM5_ESM.xls]

## Sheet: Sheet1
Query	Match	HMDB	PubChem	KEGG	SMILES	Comment
Cisplatin	Cisplatin	HMDB0014656	2767	C06911	[NH2-].[NH2-].Cl[Pt+2]Cl	1
Cyclosporine	NA	NA	NA	NA	NA	0
Disulfiram	Disulfiram	HMDB0014960	3117	C01692	CCN(CC)C(=S)SSC(=S)N(CC)CC	1
Arsenic Trioxide	Arsenic trioxide	HMDB0015300	518740	NA	O1[As]2O[As]1O2	1
bisphenol A	Bisphenol A	HMDB0032133	6623	C13624	CC(C)(C1=CC=C(C=C1)O)C2=CC=C(C=C2)O	1
Cyclophosphamide	Cyclophosphamide	HMDB0014672	2907	C07888	C1CNP(=O)(OC1)N(CCCl)CCCl	1
Doxorubicin	Doxorubicin	HMDB0015132	31703	C01661	C[C@H]1[C@H]([C@H](C[C@@H](O1)O[C@H]2C[C@@](CC3=C(C4=C(C(=C23)O)C(=O)C5=C(C4=O)C=CC=C5OC)O)(C(=O)CO)O)N)O	1
mancozeb	NA	NA	NA	NA	NA	0
Plant Extracts	NA	NA	NA	NA	NA	0
Bortezomib	Bortezomib	HMDB0014334	387447	NA	B([C@H](CC(C)C)NC(=O)[C@H](CC1=CC=CC=C1)NC(=O)C2=NC=CN=C2)(O)O	1
